# Supplementary material for: Synthesis and Characterization of Nanoparticle-Based Dexamethasone-Polypeptide Conjugates as Potential Intravitreal Delivery Systems
Source: Int J Mol Sci. 2023 Feb 12;24(4):3702. doi: 10.3390/ijms24043702 (PMC9962198; doi:10.3390/ijms24043702)
Supplement: Supplementary file 1 [file ijms-24-03702-s001.zip]

Archive with 1 entries (1 files):
- ijms-2116495-supplementary.pdf
